# Supplementary material for: Casual effects of gut microbiota on risk of infections: a two-sample Mendelian randomization study
Source: Front Microbiol. 2023 Oct 10;14:1284723. doi: 10.3389/fmicb.2023.1284723 (PMC10595145; doi:10.3389/fmicb.2023.1284723)
Supplement: Supplementary file 1 [file Table_1.XLSX]

## Sheet: TS1
Additional File1.
Table S1. Instrumental variables used in MR analysis of the association between certain gut microbiotas and intestinal infection
exposure	SNP	effect_allele	other_allele	beta	palindromic	ambiguous	pos	se	pval	samplesize	F-statistic
class.Deltaproteobacteria.id.3087	rs2692012	A	G	0.110335	FALSE	FALSE	1	0.0253336	3.14186e-06	13104	18.9685
	rs55744759	A	G	-0.0779693	FALSE	FALSE	8	0.0170738	7.3137e-06	15168	20.8538
	rs62020470	A	G	-0.0585411	FALSE	FALSE	15	0.0129358	4.85084e-06	15168	20.4801
family.Enterobacteriaceae.id.3469	rs35673018	G	A	0.0899642	FALSE	FALSE	16	0.0202934	7.63109e-06	13326	19.653
	rs4792380	A	T	0.115598	TRUE	TRUE	17	0.0257683	9.48974e-06	12763	20.1246
	rs61973590	C	G	-0.0605392	TRUE	TRUE	14	0.0133696	8.5354e-06	13570	20.5039
	rs78143293	A	G	-0.0848521	FALSE	FALSE	18	0.0170415	1.19564e-06	13572	24.7918
	rs80319214	C	G	0.0990404	TRUE	TRUE	2	0.0215877	6.95307e-06	12641	21.048
family.Victivallaceae.id.2255	rs11764871	G	T	0.127099	FALSE	FALSE	7	0.025656	7.49289e-07	3909	24.5418
	rs7314815	G	A	0.101088	FALSE	FALSE	12	0.0225594	6.40086e-06	3912	20.0791
genus..Eubacteriumventriosumgroup.id.11341	rs66746423	C	T	0.0751501	FALSE	FALSE	1	0.0164978	6.11142e-06	14578	20.7494
	rs73615400	T	C	-0.0956303	FALSE	FALSE	20	0.0193428	9.53613e-07	15146	24.443
	rs73849225	T	C	0.0975711	FALSE	FALSE	4	0.0224388	5.20909e-06	14573	18.9079
genus.Alloprevotella.id.961	rs2154444	T	G	0.138234	FALSE	FALSE	21	0.0308961	8.36755e-06	3009	20.0182
	rs34619204	G	A	-0.156037	FALSE	FALSE	21	0.0344392	8.8419e-06	3003	20.528
	rs4680035	A	G	-0.119599	FALSE	FALSE	3	0.0259446	4.99052e-06	3007	21.2503
genus.Collinsella.id.815	rs11597285	G	T	-0.0537947	FALSE	FALSE	10	0.0120548	9.37615e-06	14334	19.9138
	rs12921100	A	T	0.0563759	TRUE	TRUE	16	0.0127019	8.2257e-06	14334	19.6992
	rs2103510	G	A	0.0786551	FALSE	FALSE	21	0.0168217	2.42474e-06	14334	21.8633
	rs62448871	C	A	-0.0540309	FALSE	FALSE	7	0.0120324	6.78253e-06	14334	20.1641
genus.ErysipelotrichaceaeUCG003.id.11384	rs12251396	A	G	-0.0705399	FALSE	FALSE	10	0.0158766	9.51839e-06	14211	19.7404
	rs17798136	G	A	0.158818	FALSE	FALSE	7	0.0347674	3.23598e-06	7421	20.8666
	rs74988980	G	A	-0.133141	FALSE	FALSE	16	0.0348574	8.64276e-06	5944	14.5893
	rs76502207	T	C	0.144844	FALSE	FALSE	15	0.0289929	6.41121e-07	10740	24.9583
genus.Gordonibacter.id.821	rs16955299	G	A	-0.196423	FALSE	FALSE	17	0.0433538	6.37019e-06	3572	20.5272
	rs35042269	C	A	-0.180293	FALSE	FALSE	4	0.0403296	8.10852e-06	3595	19.9852
	rs71545975	A	G	-0.153972	FALSE	FALSE	7	0.0338918	7.03944e-06	3556	20.6393
	rs7220558	A	T	0.116884	TRUE	TRUE	17	0.0234834	6.70634e-07	3723	24.7737
	rs7294633	C	T	0.12867	FALSE	FALSE	12	0.0249946	3.43763e-07	3723	26.5009
	rs76287110	A	T	-0.242965	TRUE	TRUE	3	0.0466177	1.67486e-07	3483	27.1634
	rs768830	G	A	0.149852	FALSE	FALSE	7	0.0333315	7.75583e-06	3723	20.2124
genus.Marvinbryantia.id.2005	rs11620597	T	C	0.119479	FALSE	FALSE	13	0.0271688	7.80178e-06	11031	19.3395
	rs2863363	A	G	0.0634861	FALSE	FALSE	3	0.0136323	3.11281e-06	11950	21.688
	rs72948274	A	C	-0.126354	FALSE	FALSE	11	0.0272212	3.2591e-06	11561	21.5459
genus.RuminococcaceaeNK4A214group.id.11358	rs114244418	C	G	-0.175266	TRUE	TRUE	2	0.0372779	3.59151e-06	7123	22.1051
	rs11586410	G	A	-0.0863422	FALSE	FALSE	1	0.0169937	3.66276e-07	14822	25.8149
	rs34576931	G	C	-0.0873312	TRUE	TRUE	12	0.0194886	4.71641e-06	14678	20.0806
	rs5994253	A	G	-0.0811302	FALSE	FALSE	22	0.0157621	2.35183e-07	15288	26.4934
	rs7573569	T	C	0.107739	FALSE	FALSE	2	0.0233638	3.23139e-06	14822	21.2645
genus.Subdoligranulum.id.2070	rs10065321	T	C	-0.0512828	FALSE	FALSE	5	0.0108105	2.10155e-06	17589	22.5035
	rs10497836	C	T	-0.0524065	FALSE	FALSE	2	0.0118697	8.37954e-06	17579	19.4934
	rs1667315	G	A	0.0485017	FALSE	FALSE	2	0.0107452	6.72143e-06	17586	20.3744
	rs2171249	C	T	0.106744	FALSE	FALSE	6	0.0233213	4.50556e-06	14679	20.9498
	rs3761728	T	G	-0.0543458	FALSE	FALSE	4	0.0118866	3.86747e-06	17570	20.9033
	rs76528319	G	T	-0.143279	FALSE	FALSE	5	0.0310662	7.41394e-06	8468	21.2709
order.Desulfovibrionales.id.3156	rs2692012	A	G	0.112244	FALSE	FALSE	1	0.0253553	2.27021e-06	13082	19.5969
	rs62020470	A	G	-0.0573633	FALSE	FALSE	15	0.0129462	7.50981e-06	15144	19.6329
	rs72647048	T	C	-0.0772459	FALSE	FALSE	8	0.0170876	9.00294e-06	15144	20.4355
order.Enterobacteriales.id.3468	rs35673018	G	A	0.0899642	FALSE	FALSE	16	0.0202934	7.63109e-06	13326	19.653
	rs4792380	A	T	0.115598	TRUE	TRUE	17	0.0257683	9.48974e-06	12763	20.1246
	rs61973590	C	G	-0.0605392	TRUE	TRUE	14	0.0133696	8.5354e-06	13570	20.5039
	rs78143293	A	G	-0.0848521	FALSE	FALSE	18	0.0170415	1.19564e-06	13572	24.7918
	rs80319214	C	G	0.0990404	TRUE	TRUE	2	0.0215877	6.95307e-06	12641	21.048
phylum.Firmicutes.id.1672	rs2547978	A	G	0.0465802	FALSE	FALSE	5	0.0105075	8.56845e-06	18338	19.652
	rs3852931	C	T	-0.0482086	FALSE	FALSE	20	0.0105	4.52594e-06	18260	21.0801
	rs56199908	T	C	-0.186194	FALSE	FALSE	9	0.041051	8.66656e-06	5618	20.5724
	rs6814436	T	C	0.0680205	FALSE	FALSE	4	0.0150844	6.80463e-06	18336	20.3341
	rs6815608	T	C	0.0935765	FALSE	FALSE	4	0.0210869	7.23859e-06	16731	19.6929

## Sheet: TS2
Table S2. Results for IVW method in main analysis
exposure	method	nsnp	b	se	pval	lo_ci	up_ci	or	or_lci95	or_uci95
class.Deltaproteobacteria.id.3087	Inverse variance weighted	3	-3.66549	0.87316	2.69e-05	-5.37688	-1.9541	0.0255916	0.0046222	0.141692
family.Enterobacteriaceae.id.3469	Inverse variance weighted	2	-4.0436	1.16818	0.00053729	-6.33323	-1.75396	0.0175343	0.00177628	0.173087
family.Victivallaceae.id.2255	Inverse variance weighted	2	0.400389	0.123683	0.00120698	0.157971	0.642808	1.49241	1.17113	1.90181
genus..Eubacteriumventriosumgroup.id.11341	Inverse variance weighted	3	2.34181	0.605307	0.00010937	1.15541	3.52821	10.4001	3.17533	34.063
genus.Alloprevotella.id.961	Inverse variance weighted	3	-1.80054	0.490853	0.00024427	-2.76261	-0.838472	0.165209	0.0631265	0.432371
genus.Collinsella.id.815	Inverse variance weighted	3	1.17806	0.247116	1.87e-06	0.693712	1.66241	3.24807	2.00113	5.27199
genus.ErysipelotrichaceaeUCG003.id.11384	Inverse variance weighted	4	-2.0205	0.462264	1.24e-05	-2.92654	-1.11446	0.132589	0.0535822	0.328091
genus.Gordonibacter.id.821	Inverse variance weighted	5	1.07068	0.247881	1.57e-05	0.58483	1.55652	2.91735	1.79469	4.7423
genus.Marvinbryantia.id.2005	Inverse variance weighted	3	-3.96806	0.990615	6.18e-05	-5.90967	-2.02646	0.01891	0.00271309	0.131802
genus.RuminococcaceaeNK4A214group.id.11358	Inverse variance weighted	3	-3.68638	0.861902	1.89e-05	-5.37571	-1.99705	0.0250626	0.00462765	0.135735
genus.Subdoligranulum.id.2070	Inverse variance weighted	6	-2.2668	0.544219	3.11e-05	-3.33347	-1.20013	0.103643	0.0356691	0.301155
order.Desulfovibrionales.id.3156	Inverse variance weighted	3	-3.73031	0.885925	2.55e-05	-5.46673	-1.9939	0.0239853	0.00422504	0.136164
order.Enterobacteriales.id.3468	Inverse variance weighted	2	-4.0436	1.16818	0.00053729	-6.33323	-1.75396	0.0175343	0.00177628	0.173087
phylum.Firmicutes.id.1672	Inverse variance weighted	5	1.31658	0.417155	0.00159896	0.498957	2.1342	3.73064	1.647	8.45031

## Sheet: TS3
Table S3. The results of MR estimates for the association between gut microbiota and intestinal infection
exposure	method	nsnp	b	se	pval
class.Deltaproteobacteria.id.3087	MR Egger	3	-8.70065	5.08519	0.336718
	Weighted median	3	-3.72563	1.23641	0.00258452
	Inverse variance weighted	3	-3.66549	0.87316	2.69331e-05
	Simple mode	3	-5.20418	1.69752	0.0919563
	Weighted mode	3	-3.18595	1.17377	0.113155
family.Enterobacteriaceae.id.3469	Inverse variance weighted	2	-4.0436	1.16818	0.000537286
family.Victivallaceae.id.2255	Inverse variance weighted	2	0.400389	0.123683	0.00120698
genus..Eubacteriumventriosumgroup.id.11341	MR Egger	3	9.78431	5.546	0.328285
	Weighted median	3	2.29458	0.792413	0.0037833
	Inverse variance weighted	3	2.34181	0.605307	0.000109371
	Simple mode	3	3.4341	1.1781	0.100296
	Weighted mode	3	2.0005	0.772291	0.122289
genus.Alloprevotella.id.961	MR Egger	3	-6.41809	4.84227	0.411484
	Weighted median	3	-1.88564	0.649478	0.00369226
	Inverse variance weighted	3	-1.80054	0.490853	0.000244269
	Simple mode	3	-2.34694	0.868372	0.113969
	Weighted mode	3	-1.34322	0.698736	0.194493
genus.Collinsella.id.815	MR Egger	3	0.300881	1.41446	0.866569
	Weighted median	3	1.11237	0.370108	0.00265126
	Inverse variance weighted	3	1.17806	0.247116	1.86778e-06
	Simple mode	3	1.08902	0.402981	0.113989
	Weighted mode	3	1.08496	0.33701	0.084443
genus.ErysipelotrichaceaeUCG003.id.11384	MR Egger	4	-1.48079	1.40445	0.402289
	Weighted median	4	-1.73057	0.682591	0.0112353
	Inverse variance weighted	4	-2.0205	0.462264	1.23746e-05
	Simple mode	4	-1.78213	0.681395	0.0793143
	Weighted mode	4	-1.74236	0.647052	0.0742396
genus.Gordonibacter.id.821	MR Egger	5	0.276214	2.10957	0.904115
	Weighted median	5	0.872526	0.362523	0.0160923
	Inverse variance weighted	5	1.07068	0.247881	1.56509e-05
	Simple mode	5	1.30439	0.461425	0.0474954
	Weighted mode	5	0.892368	0.306151	0.0434689
genus.Marvinbryantia.id.2005	MR Egger	3	-1.32643	3.98264	0.795328
	Weighted median	3	-4.14858	1.31632	0.00162353
	Inverse variance weighted	3	-3.96806	0.990615	6.18459e-05
	Simple mode	3	-5.93184	2.17345	0.11212
	Weighted mode	3	-3.03692	1.21957	0.130447
genus.RuminococcaceaeNK4A214group.id.11358	MR Egger	3	-8.46035	9.9728	0.552118
	Weighted median	3	-3.51068	1.11669	0.00166761
	Inverse variance weighted	3	-3.68638	0.861902	1.89407e-05
	Simple mode	3	-3.50531	1.33229	0.11918
	Weighted mode	3	-3.50531	1.29027	0.112986
genus.Subdoligranulum.id.2070	MR Egger	6	-1.0278	1.13195	0.415242
	Weighted median	6	-2.02937	0.615602	0.000978772
	Inverse variance weighted	6	-2.2668	0.544219	3.11029e-05
	Simple mode	6	-2.76988	0.894454	0.0269532
	Weighted mode	6	-1.9552	0.533146	0.0144843
order.Desulfovibrionales.id.3156	MR Egger	3	-8.2718	4.83698	0.336858
	Weighted median	3	-3.81858	1.23881	0.00205304
	Inverse variance weighted	3	-3.73031	0.885925	2.54649e-05
	Simple mode	3	-5.20821	1.73109	0.0949943
	Weighted mode	3	-3.2317	1.2792	0.127415
order.Enterobacteriales.id.3468	Inverse variance weighted	2	-4.0436	1.16818	0.000537286
phylum.Firmicutes.id.1672	MR Egger	5	0.41716	2.13298	0.857439
	Weighted median	5	1.07331	0.406704	0.0083139
	Inverse variance weighted	5	1.31658	0.417155	0.00159896
	Simple mode	5	3.63618	0.848504	0.0127927
	Weighted mode	5	1.04192	0.357353	0.0434313

## Sheet: TS4
Table S4.Leave-one-out analyses for intestinal infection
exposure	SNP	b	se	p
class.Deltaproteobacteria.id.3087	rs2692012	-3.42965	0.925622	0.00021119
	rs55744759	-3.47338	0.939567	0.00021834
	rs62020470	-5.18992	1.75866	0.00316688
	All	-3.66549	0.87316	2.69e-05
family.Enterobacteriaceae.id.3469	All	-4.0436	1.16818	0.00053729
genus..Eubacteriumventriosumgroup.id.11341	rs66746423	3.51105	1.06507	0.00097881
	rs73615400	2.05949	0.800405	0.0100806
	rs73849225	2.16549	0.631574	0.00060644
	All	2.34181	0.605307	0.00010937
genus.Alloprevotella.id.961	rs2154444	-1.60789	0.572564	0.00498153
	rs34619204	-1.66819	0.545766	0.00223861
	rs4680035	-2.34563	0.726758	0.00124865
	All	-1.80054	0.490853	0.00024427
genus.Collinsella.id.815	rs11597285	1.09546	0.26163	2.83e-05
	rs2103510	1.30727	0.322614	5.08e-05
	rs62448871	1.17399	0.351083	0.00082606
	All	1.17806	0.247116	1.87e-06
genus.ErysipelotrichaceaeUCG003.id.11384	rs12251396	-1.88356	0.541777	0.00050775
	rs17798136	-1.88554	0.475137	7.24e-05
	rs74988980	-2.15246	0.561375	0.00012594
	rs76502207	-2.23362	0.57453	0.00010118
	All	-2.0205	0.462264	1.24e-05
genus.Gordonibacter.id.821	rs16955299	1.18013	0.358841	0.00100637
	rs35042269	1.01754	0.259356	8.73e-05
	rs71545975	0.970264	0.265544	0.00025832
	rs7294633	1.01934	0.229593	9.01e-06
	rs768830	1.26684	0.312002	4.9e-05
	All	1.07068	0.247881	1.57e-05
genus.Marvinbryantia.id.2005	rs11620597	-5.93264	1.74353	0.00066733
	rs2863363	-3.59563	1.17114	0.00213919
	rs72948274	-3.58429	1.11736	0.00133749
	All	-3.96806	0.990615	6.18e-05
genus.RuminococcaceaeNK4A214group.id.11358	rs11586410	-3.82338	1.16437	0.00102471
	rs5994253	-3.81883	1.11276	0.00059946
	rs7573569	-3.50502	0.933707	0.00017412
	All	-3.68638	0.861902	1.89e-05
genus.Subdoligranulum.id.2070	rs10065321	-2.12631	0.439886	1.34e-06
	rs10497836	-2.17156	0.646733	0.00078581
	rs1667315	-2.24664	0.676126	0.00089114
	rs2171249	-2.16176	0.580431	0.00019578
	rs3761728	-2.19555	0.560322	8.91e-05
	rs76528319	-3.19412	0.685069	3.12e-06
	All	-2.2668	0.544219	3.11e-05
order.Desulfovibrionales.id.3156	rs2692012	-3.49822	0.942978	0.00020746
	rs62020470	-5.18512	1.75367	0.00310926
	rs72647048	-3.53728	0.954135	0.00020947
	All	-3.73031	0.885925	2.55e-05
order.Enterobacteriales.id.3468	All	-4.0436	1.16818	0.00053729
phylum.Firmicutes.id.1672	rs2547978	1.17803	0.418235	0.00485231
	rs3852931	1.2438	0.417717	0.0029049
	rs56199908	1.24585	0.406594	0.00218322
	rs6814436	2.05171	0.599545	0.00062135
	rs6815608	1.31813	0.548509	0.0162557
	All	1.31658	0.417155	0.00159896

## Sheet: TS5
Table S5. The pleiotropy of assessed by interception in MR Egger regression of the association between gut microbiota and intestinal infection
exposure	egger_intercept	se	pval
class.Deltaproteobacteria.id.3087	0.322387	0.320754	0.498384
family.Enterobacteriaceae.id.3469	NA	NA	NA
family.Victivallaceae.id.2255	NA	NA	NA
genus..Eubacteriumventriosumgroup.id.11341	-0.601481	0.445545	0.405878
genus.Alloprevotella.id.961	0.600512	0.626494	0.513479
genus.Collinsella.id.815	0.0544085	0.086385	0.642175
genus.ErysipelotrichaceaeUCG003.id.11384	-0.0596701	0.146624	0.723458
genus.Gordonibacter.id.821	0.132928	0.349857	0.729286
genus.Marvinbryantia.id.2005	-0.277442	0.401504	0.615059
genus.RuminococcaceaeNK4A214group.id.11358	0.413714	0.861012	0.714843
genus.Subdoligranulum.id.2070	-0.102911	0.0835907	0.285712
order.Desulfovibrionales.id.3156	0.287183	0.300694	0.514629
order.Enterobacteriales.id.3468	NA	NA	NA
phylum.Firmicutes.id.1672	0.0629423	0.145641	0.694795

## Sheet: TS6
Table S6. The heterogeneity of gut microbiota instrumental variables
exposure	method	Q	Q_df	Q_pval
class.Deltaproteobacteria.id.3087	MR Egger	0.024856	1	0.874726
	Inverse variance weighted	1.03506	2	0.59599
family.Enterobacteriaceae.id.3469	Inverse variance weighted	0.790906	1	0.373826
family.Victivallaceae.id.2255	Inverse variance weighted	0.198516	1	0.655921
genus..Eubacteriumventriosumgroup.id.11341	MR Egger	0.185584	1	0.666618
	Inverse variance weighted	2.00806	2	0.3664
genus.Alloprevotella.id.961	MR Egger	0.115937	1	0.733483
	Inverse variance weighted	1.03471	2	0.596095
genus.Collinsella.id.815	MR Egger	0.655493	1	0.418156
	Inverse variance weighted	1.05219	2	0.590909
genus.ErysipelotrichaceaeUCG003.id.11384	MR Egger	1.80316	2	0.405928
	Inverse variance weighted	1.96877	3	0.578913
genus.Gordonibacter.id.821	MR Egger	4.57535	3	0.205667
	Inverse variance weighted	4.79552	4	0.308929
genus.Marvinbryantia.id.2005	MR Egger	1.27084	1	0.259608
	Inverse variance weighted	1.87766	2	0.391085
genus.RuminococcaceaeNK4A214group.id.11358	MR Egger	0.0245177	1	0.875575
	Inverse variance weighted	0.255395	2	0.88012
genus.Subdoligranulum.id.2070	MR Egger	6.76203	4	0.149011
	Inverse variance weighted	9.32431	5	0.0968072
order.Desulfovibrionales.id.3156	MR Egger	0.0353022	1	0.850964
	Inverse variance weighted	0.947455	2	0.622677
order.Enterobacteriales.id.3468	Inverse variance weighted	0.790906	1	0.373826
phylum.Firmicutes.id.1672	MR Egger	8.36263	3	0.0390827
	Inverse variance weighted	8.88327	4	0.0640844

## Sheet: TS7
Table S7. The results of MR analysis based on outcomes from UK Biobank
exposure	method	nsnp	b	se	pval	lo_ci	up_ci	or	or_lci95	or_uci95
genus.Coprobacter.id.949	Inverse variance weighted	2	0.471521	0.135622	0.00050759	0.205701	0.737341	1.60243	1.22839	2.09037
genus.Parabacteroides.id.954	Inverse variance weighted	2	0.50441	0.161915	0.0018377	0.187057	0.821763	1.65601	1.2057	2.27451
genus.Butyrivibrio.id.1993	Inverse variance weighted	2	-0.301324	0.0994453	0.00244515	-0.496237	-0.106411	0.739838	0.608817	0.899055
class.Negativicutes.id.2164	Inverse variance weighted	2	0.670996	0.221938	0.00249991	0.235998	1.10599	1.95619	1.26617	3.02223
order.Selenomonadales.id.2165	Inverse variance weighted	2	0.670996	0.221938	0.00249991	0.235998	1.10599	1.95619	1.26617	3.02223
genus.ErysipelotrichaceaeUCG003.id.11384	Inverse variance weighted	2	0.457916	0.160308	0.0042838	0.143712	0.77212	1.58078	1.15455	2.16435
genus.RuminococcaceaeUCG005.id.11363	Inverse variance weighted	2	-0.571873	0.200457	0.00433298	-0.964769	-0.178977	0.564467	0.381071	0.836125
genus.Roseburia.id.2012	Inverse variance weighted	2	0.444828	0.16054	0.00559165	0.130168	0.759487	1.56022	1.13902	2.13718
