# Supplementary material for: Casual effects of gut microbiota on risk of infections: a two-sample Mendelian randomization study
Source: Front Microbiol. 2023 Oct 10;14:1284723. doi: 10.3389/fmicb.2023.1284723 (PMC10595145; doi:10.3389/fmicb.2023.1284723)
Supplement: Supplementary file 2 [file Table_2.XLSX]

## Sheet: TS1
Additional File2.
Table S1. Instrumental variables used in MR analysis of the association between certain gut microbiotas and pneumonia
exposure	SNP	effect_allele	other_allele	beta	palindromic	ambiguous	pos	se	pval	samplesize	F-statistics
family.Defluviitaleaceae.id.1924	rs17051335	C	T	-0.134314	FALSE	FALSE	4	0.0292201	4.58e-06	8031	21.1288
	rs4344384	G	T	0.0708803	FALSE	FALSE	10	0.0156121	5.86e-06	8200	20.6124
family.FamilyXI.id.1936	rs488164	T	G	0.117998	FALSE	FALSE	1	0.025516	4.8e-06	3149	21.3856
	rs697771	A	G	-0.117677	FALSE	FALSE	16	0.0251491	3.19e-06	3152	21.8947
	rs78222136	G	C	0.224835	TRUE	TRUE	16	0.0511672	8.41e-06	3136	19.3083
genus.Blautia.id.1992	rs2788271	T	G	-0.0575596	FALSE	FALSE	1	0.0133492	7.16e-06	18276	18.592
	rs67794373	C	T	0.0601709	FALSE	FALSE	7	0.0123443	1e-06	18158	23.7597
	rs72973581	A	G	0.125169	FALSE	FALSE	19	0.0265408	1.74e-06	12764	22.2416
genus.Marvinbryantia.id.2005	rs11620597	T	C	0.119479	FALSE	FALSE	13	0.0271688	7.8e-06	11031	19.3395
	rs2724813	A	G	-0.0840769	FALSE	FALSE	10	0.0167551	6.28e-07	11610	25.1803
genus.Romboutsia.id.11347	rs10279978	A	G	-0.0622202	FALSE	FALSE	7	0.0127675	1.17e-06	14143	23.7492
	rs11221428	T	C	-0.0726779	FALSE	FALSE	11	0.0158263	6.49e-06	14187	21.0884
	rs114398731	G	C	-0.131039	TRUE	TRUE	5	0.0293815	7.96e-06	10326	19.8907
	rs62504452	A	G	-0.0710048	FALSE	FALSE	7	0.0156654	4.66e-06	14178	20.5443
phylum.Euryarchaeota.id.55	rs45498998	G	A	-0.131882	FALSE	FALSE	21	0.029229	5.32e-06	3850	20.3585
	rs77658038	A	C	-0.160157	FALSE	FALSE	6	0.0340856	4.75e-06	3810	22.0774
phylum.Verrucomicrobia.id.3982	rs117107102	A	G	0.204283	FALSE	FALSE	18	0.0427565	2.68e-06	5071	22.8275
	rs12512971	A	C	0.171057	FALSE	FALSE	4	0.0398053	9.81e-06	3919	18.4671
	rs12908520	G	A	0.0594916	FALSE	FALSE	15	0.012823	3.4e-06	12380	21.5244

## Sheet: TS2
Table S2. Results for IVW method in mainly analysis
exposure	method	nsnp	b	se	pval	lo_ci	up_ci	or	or_lci95	or_uci95
family.Defluviitaleaceae.id.1924	Inverse variance weighted	2	0.342473	0.107046	0.00137758	0.132663	0.552283	1.40843	1.14187	1.73721
family.FamilyXI.id.1936	Inverse variance weighted	2	-0.939103	0.272823	0.00057708	-1.47384	-0.404369	0.390978	0.229045	0.667398
genus.Blautia.id.1992	Inverse variance weighted	3	0.681021	0.172908	8.19e-05	0.342122	1.01992	1.97589	1.40793	2.77297
genus.Marvinbryantia.id.2005	Inverse variance weighted	2	-1.08167	0.292946	0.00022215	-1.65584	-0.507497	0.339029	0.190931	0.602001
genus.Romboutsia.id.11347	Inverse variance weighted	3	1.99741	0.462327	1.56e-05	1.09124	2.90357	7.36991	2.97798	18.2391
phylum.Euryarchaeota.id.55	Inverse variance weighted	2	-2.76018	0.941782	0.0033808	-4.60608	-0.914291	0.0632801	0.00999094	0.400801
phylum.Verrucomicrobia.id.3982	Inverse variance weighted	3	-2.31075	0.688099	0.00078463	-3.65942	-0.962073	0.0991871	0.0257474	0.3821

## Sheet: TS3
Table S3. The results of MR estimates for the association between gut microbiota and pneumonia
exposure	method	nsnp	b	se	pval
family.Defluviitaleaceae.id.1924	Inverse variance weighted	2	0.342473	0.107046	0.0013776
family.FamilyXI.id.1936	Inverse variance weighted	2	-0.939103	0.272823	0.0005771
genus.Blautia.id.1992	MR Egger	3	0.468478	0.629484	0.592694
	Weighted median	3	0.645031	0.211767	0.0023195
	Inverse variance weighted	3	0.681021	0.172908	8.19e-05
	Simple mode	3	0.653378	0.212585	0.0915552
	Weighted mode	3	0.641027	0.192331	0.0794422
genus.Marvinbryantia.id.2005	Inverse variance weighted	2	-1.08167	0.292946	0.0002222
genus.Romboutsia.id.11347	MR Egger	3	0.812048	6.30351	0.918437
	Weighted median	3	1.96633	0.624651	0.0016445
	Inverse variance weighted	3	1.99741	0.462327	1.56e-05
	Simple mode	3	2.06765	0.728644	0.104991
	Weighted mode	3	1.94732	0.668173	0.100329
phylum.Euryarchaeota.id.55	Inverse variance weighted	2	-2.76018	0.941782	0.0033808
phylum.Verrucomicrobia.id.3982	MR Egger	3	-4.57513	1.82562	0.241706
	Weighted median	3	-2.31435	0.874657	0.0081447
	Inverse variance weighted	3	-2.31075	0.688099	0.0007846
	Simple mode	3	-3.64932	1.40766	0.122124
	Weighted mode	3	-1.68482	0.870603	0.19261

## Sheet: TS4
Table S4.Leave-one-out analyses for pneumonia
exposure	SNP	b	se	p
family.Defluviitaleaceae.id.1924	All	0.342473	0.107046	0.00137758
family.FamilyXI.id.1936	All	-0.939103	0.272823	0.00057708
genus.Blautia.id.1992	rs2788271	0.672787	0.305136	0.0274628
	rs67794373	0.641866	0.159778	5.89e-05
	rs72973581	0.793879	0.367004	0.0305309
	All	0.681021	0.172908	8.19e-05
genus.Marvinbryantia.id.2005	All	-1.08167	0.292946	0.00022215
genus.Romboutsia.id.11347	rs10279978	1.94923	0.62913	0.00194636
	rs11221428	2.19803	0.563761	9.66e-05
	rs62504452	1.8591	0.521002	0.00035929
	All	1.99741	0.462327	1.56e-05
phylum.Euryarchaeota.id.55	All	-2.76018	0.941782	0.0033808
phylum.Verrucomicrobia.id.3982	rs117107102	-2.02968	0.745689	0.006491
	rs12512971	-2.08204	0.862233	0.0157481
	rs12908520	-3.63398	1.20986	0.00266778
	All	-2.31075	0.688099	0.00078463

## Sheet: TS5
Table S5. The pleiotropy of assessed by interception in MR Egger regression of the association between gut microbiota and pneumonia
exposure	egger_intercept	se	pval
family.Defluviitaleaceae.id.1924	NA	NA	NA
family.FamilyXI.id.1936	NA	NA	NA
genus.Blautia.id.1992	0.0183532	0.0506023	0.778495
genus.Marvinbryantia.id.2005	NA	NA	NA
genus.Romboutsia.id.11347	0.0795971	0.422142	0.881355
phylum.Euryarchaeota.id.55	NA	NA	NA
phylum.Verrucomicrobia.id.3982	0.172568	0.128869	0.408348

## Sheet: TS6
Table S6. The heterogeneity of gut microbiota instrumental variables
exposure	method	Q	Q_df	Q_pval
family.Defluviitaleaceae.id.1924	Inverse variance weighted	0.0275643	1	0.868137
family.FamilyXI.id.1936	Inverse variance weighted	0.0068897	1	0.933848
genus.Blautia.id.1992	MR Egger	2.12448	1	0.144962
	Inverse variance weighted	2.40396	2	0.300599
genus.Marvinbryantia.id.2005	Inverse variance weighted	1.18028	1	0.277299
genus.Romboutsia.id.11347	MR Egger	0.492481	1	0.482823
	Inverse variance weighted	0.528034	2	0.76796
phylum.Euryarchaeota.id.55	Inverse variance weighted	0.209391	1	0.647245
phylum.Verrucomicrobia.id.3982	MR Egger	0.0231813	1	0.878987
	Inverse variance weighted	1.81636	2	0.403257

## Sheet: TS7
Table S7. The results of MR analysis based on outcomes from UK Biobank
exposure	method	nsnp	b	se	pval	lo_ci	up_ci	or	or_lci95	or_uci95
genus..Eubacteriumfissicatenagroup.id.14373	Inverse variance weighted	2	0.470664	0.1189	7.54e-05	0.23762	0.703707	1.60106	1.26823	2.02123
family.Alcaligenaceae.id.2875	Inverse variance weighted	2	-0.890664	0.234127	0.00014227	-1.34955	-0.431775	0.410383	0.259356	0.649356
genus.Coprococcus1.id.11301	Inverse variance weighted	3	0.535805	0.144468	0.00020824	0.252648	0.818963	1.70882	1.28743	2.26815
family.Bifidobacteriaceae.id.433	Inverse variance weighted	2	-0.847582	0.23991	0.00041101	-1.31781	-0.377357	0.42845	0.267722	0.685671
order.Bifidobacteriales.id.432	Inverse variance weighted	2	-0.847582	0.23991	0.00041101	-1.31781	-0.377357	0.42845	0.267722	0.685671
genus.Bifidobacterium.id.436	Inverse variance weighted	2	-0.833374	0.235929	0.00041194	-1.29579	-0.370954	0.43458	0.27368	0.690076
genus.RuminococcaceaeUCG003.id.11361	Inverse variance weighted	2	-0.747669	0.21986	0.00067225	-1.1786	-0.316743	0.473469	0.307711	0.728518
phylum.Cyanobacteria.id.1500	Inverse variance weighted	2	0.551545	0.162754	0.00070192	0.232547	0.870542	1.73593	1.26181	2.3882
family.Rikenellaceae.id.967	Inverse variance weighted	2	-0.8635	0.258439	0.00083412	-1.37004	-0.35696	0.421684	0.254097	0.699801
family.Rhodospirillaceae.id.2717	Inverse variance weighted	2	0.571886	0.18069	0.00155073	0.217734	0.926038	1.77161	1.24326	2.52449
genus.Lachnospira.id.2004	Inverse variance weighted	2	0.75114	0.243034	0.001997	0.274793	1.22749	2.11941	1.31626	3.41264
