# Supplementary material for: Casual effects of gut microbiota on risk of infections: a two-sample Mendelian randomization study
Source: Front Microbiol. 2023 Oct 10;14:1284723. doi: 10.3389/fmicb.2023.1284723 (PMC10595145; doi:10.3389/fmicb.2023.1284723)
Supplement: Supplementary file 3 [file Table_3.XLSX]

## Sheet: TS1
Additional File3.
Table S1. Instrumental variables used in MR analysis of the association between certain gut microbiotas and urinary tract infection
exposure	SNP	effect_allele	other_allele	beta	palindromic	ambiguous	pos	se	pval	samplesize	F-statistics
family.unknownfamily.id.1000005471	rs12566890	T	G	-0.103134	FALSE	FALSE	1	0.0241775	8.11e-06	10339	18.1961
	rs515984	T	C	-0.0875451	FALSE	FALSE	10	0.0190685	6.61e-06	10359	21.078
family.unknownfamily.id.1000006161	rs72671304	T	C	0.172322	FALSE	FALSE	14	0.0370028	3.8e-06	4887	21.6876
	rs9542068	T	C	0.0990709	FALSE	FALSE	13	0.0218149	6.52e-06	5107	20.6246
genus..Ruminococcustorquesgroup.id.14377	rs10904297	A	G	-0.167804	FALSE	FALSE	10	0.0389812	2.69e-06	3143	18.5309
	rs35866622	T	C	-0.0612024	FALSE	FALSE	19	0.0109421	2.21e-08	17240	31.2848
genus.RuminococcaceaeNK4A214group.id.11358	rs11241747	C	T	0.0533858	FALSE	FALSE	5	0.0120035	6.59e-06	14822	19.7806
	rs12642039	T	C	-0.0553003	FALSE	FALSE	4	0.0119398	3.43e-06	15276	21.4518
	rs35559912	T	C	-0.0925071	FALSE	FALSE	5	0.0203674	4.89e-06	13976	20.6291
genus.RuminococcaceaeUCG003.id.11361	rs11613919	G	T	0.0727604	FALSE	FALSE	12	0.0155716	1.63e-06	14309	21.8334
	rs646327	G	A	0.0586696	FALSE	FALSE	19	0.011837	7.83e-07	14406	24.5667
genus.unknowngenus.id.1868	rs1044939	C	T	0.109022	FALSE	FALSE	12	0.0242017	7.02e-06	10175	20.2927
	rs12634544	T	C	-0.0813051	FALSE	FALSE	3	0.015882	2.6e-07	10300	26.2076
	rs3010848	G	A	-0.0696728	FALSE	FALSE	1	0.0146631	1.78e-06	10300	22.5775
order.MollicutesRF9.id.11579	rs12566890	T	G	-0.103134	FALSE	FALSE	1	0.0241775	8.11e-06	10339	18.1961
	rs515984	T	C	-0.0875451	FALSE	FALSE	10	0.0190685	6.61e-06	10359	21.078
order.NB1n.id.3953	rs72671304	T	C	0.172322	FALSE	FALSE	14	0.0370028	3.8e-06	4887	21.6876
	rs9542068	T	C	0.0990709	FALSE	FALSE	13	0.0218149	6.52e-06	5107	20.6246
phylum.Actinobacteria.id.400	rs4429415	C	T	0.0581907	FALSE	FALSE	2	0.0111343	2.05e-07	17990	27.3136
	rs75211493	G	A	0.0840786	FALSE	FALSE	19	0.0184738	9.27e-06	16605	20.7136
phylum.Cyanobacteria.id.1500	rs584122	C	T	-0.151774	FALSE	FALSE	6	0.0326827	4.23e-06	6922	21.5654
	rs76531781	T	C	-0.231868	FALSE	FALSE	7	0.0493393	2.87e-06	3658	22.0849

## Sheet: TS2
Table S2. Results for IVW method in mainly analysis
exposure	method	nsnp	b	se	pval	lo_ci	up_ci	or	or_lci95	or_uci95
family.unknownfamily.id.1000005471	Inverse variance weighted	2	-0.318979	0.0949438	0.00078038	-0.505069	-0.132889	0.726891	0.603464	0.875562
family.unknownfamily.id.1000006161	Inverse variance weighted	2	0.211429	0.0648684	0.00111667	0.0842868	0.338571	1.23544	1.08794	1.40294
genus..Ruminococcustorquesgroup.id.14377	Inverse variance weighted	2	-0.451132	0.112698	6.25e-05	-0.672019	-0.230244	0.636907	0.510677	0.79434
genus.RuminococcaceaeNK4A214group.id.11358	Inverse variance weighted	3	-0.444043	0.0903592	8.91e-07	-0.621147	-0.266939	0.641438	0.537328	0.76572
genus.RuminococcaceaeUCG003.id.11361	Inverse variance weighted	2	0.36073	0.101187	0.00036387	0.162404	0.559055	1.43438	1.17634	1.74902
genus.unknowngenus.id.1868	Inverse variance weighted	3	0.269476	0.0707281	0.00013895	0.130849	0.408103	1.30928	1.1398	1.50396
order.MollicutesRF9.id.11579	Inverse variance weighted	2	-0.318979	0.0949438	0.00078038	-0.505069	-0.132889	0.726891	0.603464	0.875562
order.NB1n.id.3953	Inverse variance weighted	2	0.211429	0.0648684	0.00111667	0.0842868	0.338571	1.23544	1.08794	1.40294
phylum.Actinobacteria.id.400	Inverse variance weighted	2	-0.357313	0.116827	0.00222475	-0.586294	-0.128331	0.699554	0.556385	0.879562
phylum.Cyanobacteria.id.1500	Inverse variance weighted	2	0.208887	0.0728448	0.00413651	0.066111	0.351662	1.23231	1.06835	1.42143

## Sheet: TS3
Table S3. The results of MR estimates for the association between gut microbiota and urinary tract infection
exposure	method	nsnp	b	se	pval
family.unknownfamily.id.1000005471	Inverse variance weighted	2	-0.318979	0.0949438	0.00078038
family.unknownfamily.id.1000006161	Inverse variance weighted	2	0.211429	0.0648684	0.00111667
genus..Ruminococcustorquesgroup.id.14377	Inverse variance weighted	2	-0.451132	0.112698	6.25e-05
genus.RuminococcaceaeNK4A214group.id.11358	MR Egger	3	-0.287051	0.381229	0.589129
	Weighted median	3	-0.433454	0.123426	0.00044499
	Inverse variance weighted	3	-0.444043	0.0903592	8.91e-07
	Simple mode	3	-0.428567	0.15223	0.10641
	Weighted mode	3	-0.418059	0.133166	0.0882402
genus.RuminococcaceaeUCG003.id.11361	Inverse variance weighted	2	0.36073	0.101187	0.00036387
genus.unknowngenus.id.1868	MR Egger	3	0.347164	0.421831	0.561621
	Weighted median	3	0.271574	0.0934141	0.00364677
	Inverse variance weighted	3	0.269476	0.0707281	0.00013895
	Simple mode	3	0.286846	0.105326	0.112522
	Weighted mode	3	0.281618	0.106357	0.117927
order.MollicutesRF9.id.11579	Inverse variance weighted	2	-0.318979	0.0949438	0.00078038
order.NB1n.id.3953	Inverse variance weighted	2	0.211429	0.0648684	0.00111667
phylum.Actinobacteria.id.400	Inverse variance weighted	2	-0.357313	0.116827	0.00222475
phylum.Cyanobacteria.id.1500	Inverse variance weighted	2	0.208887	0.0728448	0.00413651

## Sheet: TS4
Table S4.Leave-one-out analyses for urinary tract infection
exposure	SNP	b	se	p
family.unknownfamily.id.1000005471	All	-0.318979	0.0949438	0.00078038
family.unknownfamily.id.1000006161	All	0.211429	0.0648684	0.00111667
genus..Ruminococcustorquesgroup.id.14377	All	-0.451132	0.112698	6.25e-05
genus.RuminococcaceaeNK4A214group.id.11358	rs11241747	-0.445384	0.105671	2.5e-05
	rs12642039	-0.413489	0.109766	0.00016523
	rs35559912	-0.477409	0.117523	4.86e-05
	All	-0.444043	0.0903592	8.91e-07
genus.RuminococcaceaeUCG003.id.11361	All	0.36073	0.101187	0.00036387
genus.unknowngenus.id.1868	rs1044939	0.254399	0.0845895	0.00263444
	rs12634544	0.291462	0.0903928	0.00126241
	rs3010848	0.265235	0.0852303	0.00185836
	All	0.269476	0.0707281	0.00013895
order.MollicutesRF9.id.11579	All	-0.318979	0.0949438	0.00078038
order.NB1n.id.3953	All	0.211429	0.0648684	0.00111667
phylum.Actinobacteria.id.400	All	-0.357313	0.116827	0.00222475
phylum.Cyanobacteria.id.1500	All	0.208887	0.0728448	0.00413651

## Sheet: TS5
Table S5. The pleiotropy of assessed by interception in MR Egger regression of the association between gut microbiota and urinary tract infection
exposure	egger_intercept	se	pval
family.unknownfamily.id.1000005471	NA	NA	NA
family.unknownfamily.id.1000006161	NA	NA	NA
genus..Ruminococcustorquesgroup.id.14377	NA	NA	NA
genus.RuminococcaceaeNK4A214group.id.11358	-0.0102718	0.0242325	0.744763
genus.RuminococcaceaeUCG003.id.11361	NA	NA	NA
genus.unknowngenus.id.1868	-0.0064752	0.0346611	0.882426
order.MollicutesRF9.id.11579	NA	NA	NA
order.NB1n.id.3953	NA	NA	NA
phylum.Actinobacteria.id.400	NA	NA	NA
phylum.Cyanobacteria.id.1500	NA	NA	NA

## Sheet: TS6
Table S6. The heterogeneity of gut microbiota instrumental variables
exposure	method	Q	Q_df	Q_pval
family.unknownfamily.id.1000005471	Inverse variance weighted	0.286773	1	0.592296
family.unknownfamily.id.1000006161	Inverse variance weighted	0.0912713	1	0.762567
genus..Ruminococcustorquesgroup.id.14377	Inverse variance weighted	0.416315	1	0.518781
genus.RuminococcaceaeNK4A214group.id.11358	MR Egger	0.100188	1	0.751604
	Inverse variance weighted	0.279866	2	0.869416
genus.RuminococcaceaeUCG003.id.11361	Inverse variance weighted	0.390621	1	0.531973
genus.unknowngenus.id.1868	MR Egger	0.137792	1	0.710486
	Inverse variance weighted	0.172692	2	0.917277
order.MollicutesRF9.id.11579	Inverse variance weighted	0.286773	1	0.592296
order.NB1n.id.3953	Inverse variance weighted	0.0912713	1	0.762567
phylum.Actinobacteria.id.400	Inverse variance weighted	0.437048	1	0.508551
phylum.Cyanobacteria.id.1500	Inverse variance weighted	0.133905	1	0.714417

## Sheet: TS7
Table S7. The results of MR analysis based on outcomes from UK Biobank
exposure	method	nsnp	b	se	pval	lo_ci	up_ci	or	or_lci95	or_uci95
family.unknownfamily.id.1000006161	Inverse variance weighted	2	0.330341	0.0967802	0.000641791	0.140652	0.52003	1.39144	1.15102	1.68208
genus.unknowngenus.id.1000006162	Inverse variance weighted	2	0.330341	0.0967802	0.000641791	0.140652	0.52003	1.39144	1.15102	1.68208
order.NB1n.id.3953	Inverse variance weighted	2	0.330341	0.0967802	0.000641791	0.140652	0.52003	1.39144	1.15102	1.68208
genus.Roseburia.id.2012	Inverse variance weighted	2	0.404522	0.143428	0.00479654	0.123404	0.685641	1.49859	1.13134	1.98504
genus.RuminococcaceaeUCG002.id.11360	Inverse variance weighted	2	0.565144	0.202536	0.00526532	0.168173	0.962115	1.7597	1.18314	2.61722
